# Supplementary material for: Chromatin-Remodelling ATPases ISWI and BRM Are Essential for Reproduction in the Destructive Pest Tuta absoluta
Source: Int J Mol Sci. 2022 Mar 17;23(6):3267. doi: 10.3390/ijms23063267 (PMC8951242; doi:10.3390/ijms23063267)
Supplement: Supplementary file 1 [file ijms-23-03267-s001.zip]

Archive with 1 entries (1 files):
- ijms-1611673-supplementary materials.pdf
